# Supplementary material for: A pilot-scale comparison between single and double-digest RAD markers generated using GBS strategy in sesame (Sesamum indicum L.)
Source: PLoS One. 2023 Jun 2;18(6):e0286599. doi: 10.1371/journal.pone.0286599 (PMC10237379; doi:10.1371/journal.pone.0286599)
Supplement: S2 File — (XLSX) [file pone.0286599.s002.xlsx]

## Sheet: Table1
Table 1: Single digest and double digest RAD sequence data stats
				Single digest RAD sequence data							Double digest RAD sequence data
Sample	Accession	Trait	Country	Sample	R1 reads	R2 reads	R1 bases	R2 bases	Total bases		Sample	R1 reads	R2 reads	R1 bases	R2 bases	Total bases
A36	EC346441	Capsule/plant	SINGAPORE	A36	4731134	4731134	714401234	714401234	1428802468		A36	1263306	1263306	190759206	190759206	381518412
B43	EC542297	2 capsules per axil	UNITED STATES OF AMERICA	B43	2047178	2047178	309123878	309123878	618247756		B43	341774	341774	51607874	51607874	103215748
C42	EC346280	High dense capsule and leaf hairiness	SINGAPORE	C42	8042044	8042044	1214348644	1214348644	2428697288		C42	531575	531575	80267825	80267825	160535650
C43	EC370472	Non- branching growth	SINGAPORE	C43	5448490	5448490	822721990	822721990	1645443980		C43	1000435	1000435	151065685	151065685	302131370
F10	EC342786	Seeds/capsule	JAPAN	F10	1168134	1168134	176388234	176388234	352776468		F10	650660	650660	98249660	98249660	196499320
F14	EC370779	Determinate growth-vvv	SINGAPORE	F14	9197069	9197069	1388757419	1388757419	2777514838		F14	1740702	1740702	262846002	262846002	525692004
F15	EC346212	Dwarf type and early maturity	SINGAPORE	F15	4356544	4356544	657838144	657838144	1315676288		F15	756727	756727	114265777	114265777	228531554
F80	EC346151	Pre-harvest sprouting	SINGAPORE	F80	1667142	1667142	251738442	251738442	503476884		F80	381745	381745	57643495	57643495	115286990
F85	EC346733	6 capsules per axil	SINGAPORE	F85	5299978	5299978	800296678	800296678	1600593356		F85	115141	115141	17386291	17386291	34772582
G34	EC334963	Plant height	BANGLADESH	G34	4630763	4630763	699245213	699245213	1398490426		G34	483011	483011	72934661	72934661	145869322
H83	EC334978	Non-shattering type: capsule	BANGLADESH	H83	4590706	4590706	693196606	693196606	1386393212		H83	857091	857091	129420741	129420741	258841482
I58	IC208669	Malabaricum	India	I58	938387	938387	141696437	141696437	283392874		I58	2211428	2211428	333925628	333925628	667851256
I65	EC370992	Determinate, 5 capsules/axil, Erect, Hairy flower & stem, Early	SINGAPORE	I65	3670369	3670369	554225719	554225719	1108451438		I65	534614	534614	80726714	80726714	161453428
I68	IC308552	TKG-22	India	I68	3837085	3837085	579399835	579399835	1158799670		I68	1040666	1040666	157140566	157140566	314281132
I75	EC370727	Good Plant Type	SINGAPORE	I75	5407883	5407883	816590333	816590333	1633180666		I75	1353040	1353040	204309040	204309040	408618080
I82	EC358988	Plant height	NEPAL	I82	240568	240568	36325768	36325768	72651536		I82	672069	672069	101482419	101482419	202964838
I86	EC351874	8 locules per capsule, determinate type growth	PHILIPPINES	I86	1406256	1406256	212344656	212344656	424689312		I86	330940	330940	49971940	49971940	99943880
I95	EC346291	Dark purple flower lip color	SINGAPORE	I95	7702043	7702043	1163008493	1163008493	2326016986		I95	752667	752667	113652717	113652717	227305434
J10	IC129719	TMV-3	India	J10	3448092	3448092	520661892	520661892	1041323784		J10	1638204	1638204	247368804	247368804	494737608
J12	EC346114	Very big leaves and short internode length	SINGAPORE	J12	1685394	1685394	254494494	254494494	508988988		J12	672483	672483	101544933	101544933	203089866
J19	EC350648	Short Internode, dwarf Good plant type	JAPAN	J19	1341477	1341477	202563027	202563027	405126054		J19	1024001	1024001	154624151	154624151	309248302
K22	EC346821	6 Capsule/axil uniformly & 8 locules/capsule, Hairy	SINGAPORE	K22	4752154	4752154	717575254	717575254	1435150508		K22	1237423	1237423	186850873	186850873	373701746
K89	EC346920	Long capsules	SINGAPORE	K89	5941012	5941012	897092812	897092812	1794185624		K89	733874	733874	110814974	110814974	221629948
L47	EC370500	Purple color capsule, stem & leaves	SINGAPORE	L47	712595	712595	107601845	107601845	215203690		L47	539072	539072	81399872	81399872	162799744
M41	EC346420	More leaf and stem hairiness, Very Hairy vvvvv	SINGAPORE	M41	1216970	1216970	183762470	183762470	367524940		M41	957838	957838	144633538	144633538	289267076
N13	IC110221	Capsule length	India	N13	3563270	3563270	538053770	538053770	1076107540		N13	992309	992309	149838659	149838659	299677318
N17	IC81563	Days to 50% flowering	India	N17	2878455	2878455	434646705	434646705	869293410		N17	1142823	1142823	172566273	172566273	345132546
N18	IC132182	Locule no/ capsule	India	N18	1324819	1324819	200047669	200047669	400095338		N18	843394	843394	127352494	127352494	254704988
N25	IC501136	Capsule length	India	N25	1579365	1579365	238484115	238484115	476968230		N25	947839	947839	143123689	143123689	286247378
N30	IC131634	Heigh oil content (60%)	India	N30	3708681	3708681	560010831	560010831	1120021662		N30	991536	991536	149721936	149721936	299443872
N42	IC501105	Capsule length	India	N42	3384910	3384910	511121410	511121410	1022242820		N42	819554	819554	123752654	123752654	247505308
N49	IC500944	Seeds/capsule	India	N49	784826	784826	118508726	118508726	237017452		N49	976495	976495	147450745	147450745	294901490
N74	IC312565	Swetha	India	N74	868021	868021	131071171	131071171	262142342		N74	427630	427630	64572130	64572130	129144260
N75	IC16239	5 capsule/node	India	N75	5025177	5025177	758801727	758801727	1517603454		N75	503798	503798	76073498	76073498	152146996
O12	IC523097	VRI-2	India	O12	1848971	1848971	279194621	279194621	558389242		O12	1127491	1127491	170251141	170251141	340502282
O34	IC201121	10 (18) locules per capsule	India	O34	1817638	1817638	274463338	274463338	548926676		O34	1462170	1462170	220787670	220787670	441575340
Q78	IC131973	8 locules/capsule and square type capsule	India	Q78	872743	872743	131784193	131784193	263568386		Q78	803877	803877	121385427	121385427	242770854
T74	IC131788	5-6 capsule/axil, short internode	India	T74	3645872	3645872	550526672	550526672	1101053344		T74	731961	731961	110526111	110526111	221052222
U86	IC205708	5 capsules/axil, Early flowering and maturity	India	U86	5161189	5161189	779339539	779339539	1558679078		U86	1302262	1302262	196641562	196641562	393283124
V14	IC129334	Small Capsules, Small flower & more no. of Flowers	India	V14	537713	537713	81194663	81194663	162389326		V14	549838	549838	83025538	83025538	166051076
V67	IC430435	Early flowering and maturity (on 10/10/2020)	India	V67	678065	678065	102387815	102387815	204775630		V67	500878	500878	75632578	75632578	151265156
X84	IC598798	Early flowering and maturity (on 20/10/20)	India	X84	1502679	1502679	226904529	226904529	453809058		X84	831884	831884	125614484	125614484	251228968
X89	IC132573	Pink flower	India	X89	4008121	4008121	605226271	605226271	1210452542		X89	675841	675841	102051991	102051991	204103982
Y18	IC501136	Capsule length	India	Y18	2178260	2178260	328917260	328917260	657834520		Y18	1588642	1588642	239884942	239884942	479769884
Z28	IC623402	labelled as malabaricum but looks like radiatum	India	Z28	677879	677879	102359729	102359729	204719458		Z28	1686730	1686730	254696230	254696230	509392460
Z37	IC501105	Capsule length	India	Z37	6916672	6916672	1044417472	1044417472	2088834944		Z37	1051628	1051628	158795828	158795828	317591656
Z61	IC205632	6 capsules/axil, short internode, monoculm	India	Z61	1868630	1868630	282163130	282163130	564326260		Z61	195426	195426	29509326	29509326	59018652
Z65	IC617466	labelled as malabaricum but looks like radiatum	India	Z65	765712	765712	115622512	115622512	231245024		Z65	794639	794639	119990489	119990489	239980978

## Sheet: Table2
Table 2: Variable k-mers count and classification
Group	K-mer count	Percent
1-5	38352671	90.0064
6-10	1835802	4.30828
11-15	650497	1.52659
16-20	399928	0.938555
21-25	285521	0.670063
26-30	236338	0.55464
31-35	166808	0.391467
36-40	157230	0.368989
41-45	239404	0.561836
46-47	286840	0.673159

## Sheet: Table3
Table 3: The gene PAV stats per sample with ddRAD-seq data mapping
Sample	UniqAbsent (UA)	UniqPresent (UP)	VariableGenes (VG)	Overall variable genes (UA+UP+VG)
C42	215	0	286	501
B43	249	0	331	580
N18	250	5	477	732
N13	251	5	514	770
N17	251	5	516	772
Z28	62	636	531	1229
C43	251	2	535	788
F85	244	0	552	796
I65	251	0	558	809
N75	251	0	576	827
J12	251	1	592	844
H83	251	2	595	848
Q78	251	3	599	853
G34	251	1	606	858
T74	251	0	611	862
O34	251	0	616	867
Z61	248	0	625	873
O12	251	1	640	892
F10	251	0	656	907
K89	251	1	698	950
J19	251	2	708	961
I95	251	0	713	964
I58	251	75	718	1044
N74	250	17	737	1004
I75	251	6	741	998
N25	251	2	743	996
I68	251	3	743	997
U86	251	2	748	1001
J10	251	5	749	1005
N42	251	4	788	1043
K22	250	4	798	1052
I86	250	1	802	1053
F15	251	2	802	1055
N30	251	3	802	1056
F80	250	6	818	1074
Z37	251	3	842	1096
V14	251	2	843	1096
I82	251	2	852	1105
A36	251	2	861	1114
X84	250	6	877	1133
L47	251	5	879	1135
F14	251	5	886	1142
X89	250	86	912	1248
M41	251	5	930	1186
V67	251	18	930	1199
Z65	244	179	972	1395
N49	251	3	992	1246
Y18	251	8	1032	1291

## Sheet: Table4
Table 4: List of variable genes based on the ddRAD-seq mapping and the variable k-mer count per sample
Sample	VariableGenes	VariableKmers
I58	1044	3471016
N49	1246	3162594
N74	1004	4331201
V67	1199	1880153
X89	1248	2158938
Y18	1291	3606786
Z28	1229	4889623
Z65	1395	2496540
A36	1114	2952826
B43	580	1287857
C42	501	1533981
C43	788	2436061
F10	907	2271288
F14	1142	4257664
F15	1055	2447945
F80	1074	1992304
F85	796	1321957
G34	858	1811588
H83	848	2142778
I65	809	2672628
I68	997	2310600
I75	998	2971851
I82	1105	2200722
I86	1053	1782464
I95	964	2594075
J10	1005	5138350
J12	844	2118438
J19	961	2933185
K22	1052	2686765
K89	950	2942429
L47	1135	2383292
M41	1186	3080953
N13	770	3334859
N17	772	3098540
N18	732	2290418
N25	996	3719841
N30	1056	3845439
N42	1043	3355991
N75	827	2556224
O12	892	3357845
O34	867	2512660
Q78	853	2560803
T74	862	2670168
U86	1001	3459474
V14	1096	2109355
X84	1133	2617599
Z37	1096	5477738
Z61	873	1408400

## Sheet: Table5
Table 5: RAD sequence reads mapping stats
sdRAD sequence data						ddRAD sequence data
Sample	Number_of_reads	Number_of_mapped_reads	Median_insert_size	GC_percentage		Sample	Number_of_reads	Number_of_mapped_reads	Median_insert_size	GC_percentage
A36	211963	211,963 (100%)	175	0.4146		A36	1724012	1,724,012 (100%)	218	0.4694
B43	47568	47,568 (100%)	171	0.4148		B43	517334	517,334 (100%)	226	0.4751
C42	259016	259,016 (100%)	174	0.4157		C42	709817	709,817 (100%)	222	0.4774
C43	51207	51,207 (100%)	170	0.4152		C43	1308801	1,308,801 (100%)	223	0.4753
F10	24917	24,917 (100%)	171	0.416		F10	989660	989,660 (100%)	229	0.4723
F14	252738	252,738 (100%)	172	0.4103		F14	2509739	2,509,739 (100%)	231	0.4672
F15	340980	340,980 (100%)	176	0.4115		F15	1157627	1,157,627 (100%)	229	0.4671
F80	47842	47,842 (100%)	170	0.4177		F80	559759	559,759 (100%)	225	0.4657
F85	313082	313,082 (100%)	182	0.4083		F85	156239	156,239 (100%)	218	0.4701
G34	181434	181,434 (100%)	175	0.4089		G34	698625	698,625 (100%)	222	0.474
H83	379738	379,738 (100%)	183	0.4153		H83	1169537	1,169,537 (100%)	217	0.4731
I58	67792	67,792 (100%)	178	0.4048		I58	3493022	3,493,022 (100%)	217	0.4776
I65	34942	34,942 (100%)	182	0.4112		I65	541140	541,140 (100%)	225	0.4771
I68	225519	225,519 (100%)	180	0.4078		I68	1617399	1,617,399 (100%)	229	0.478
I75	450935	450,935 (100%)	185	0.4131		I75	1995895	1,995,895 (100%)	224	0.4708
I82	9722	9,722 (100%)	173	0.4297		I82	1010853	1,010,853 (100%)	225	0.472
I86	96576	96,576 (100%)	170	0.4108		I86	488695	488,695 (100%)	231	0.4702
I95	223984	223,984 (100%)	166	0.414		I95	1049848	1,049,848 (100%)	235	0.4743
J10	424503	424,503 (100%)	172	0.4127		J10	2066134	2,066,134 (100%)	233	0.4793
J12	62288	62,288 (100%)	167	0.409		J12	926365	926,365 (100%)	233	0.4763
J19	35818	35,818 (100%)	178	0.4054		J19	1401554	1,401,554 (100%)	221	0.4749
K22	239791	239,791 (100%)	177	0.4077		K22	1764160	1,764,160 (100%)	222	0.4716
K89	268230	268,230 (100%)	181	0.4134		K89	944815	944,815 (100%)	225	0.4755
L47	32830	32,830 (100%)	176	0.4083		L47	813785	813,785 (100%)	225	0.4732
M41	112121	112,121 (100%)	166	0.4121		M41	1475009	1,475,009 (100%)	216	0.4709
N13	74510	74,510 (100%)	158	0.4159		N13	1375728	1,375,728 (100%)	220	0.4766
N17	220598	220,598 (100%)	166	0.4136		N17	1592493	1,592,493 (100%)	216	0.4722
N18	31650	31,650 (100%)	155	0.4211		N18	1236379	1,236,379 (100%)	217	0.4768
N25	24315	24,315 (100%)	189	0.4105		N25	1182243	1,182,243 (100%)	221	0.4762
N30	95244	95,244 (100%)	193	0.4024		N30	1281615	1,281,615 (100%)	224	0.4715
N42	145836	145,836 (100%)	195	0.4097		N42	1130140	1,130,140 (100%)	223	0.4715
N49	28051	28,051 (100%)	188	0.4107		N49	1338406	1,338,406 (100%)	220	0.47
N74	56611	56,611 (100%)	187	0.4204		N74	504903	504,903 (100%)	215	0.4701
N75	57774	57,774 (100%)	182	0.4228		N75	596421	596,421 (100%)	220	0.4724
O12	210804	210,804 (100%)	188	0.4181		O12	1694441	1,694,441 (100%)	219	0.474
O34	46025	46,025 (100%)	185	0.4163		O34	1853724	1,853,724 (100%)	216	0.4619
Q78	24047	24,047 (100%)	176	0.4198		Q78	1066626	1,066,626 (100%)	221	0.4732
T74	53985	53,985 (100%)	178	0.4225		T74	770288	770,288 (100%)	228	0.4745
U86	72416	72,416 (100%)	188	0.416		U86	1346200	1,346,200 (100%)	222	0.4694
V14	16970	16,970 (100%)	176	0.423		V14	812447	812,447 (100%)	224	0.4717
V67	22699	22,699 (100%)	195	0.419		V67	726680	726,680 (100%)	217	0.4669
X84	58669	58,669 (100%)	186	0.4195		X84	1259899	1,259,899 (100%)	227	0.47
X89	284218	284,218 (100%)	190	0.4188		X89	1001574	1,001,574 (100%)	219	0.4656
Y18	49412	49,412 (100%)	184	0.4218		Y18	2208567	2,208,567 (100%)	219	0.4642
Z28	31558	31,558 (100%)	171	0.426		Z28	994133	994,133 (100%)	199	0.4818
Z37	29463	29,463 (100%)	171	0.4176		Z37	755189	755,189 (100%)	216	0.4736
Z61	87414	87,414 (100%)	174	0.4206		Z61	288245	288,245 (100%)	214	0.4751
Z65	63627	63,627 (100%)	171	0.4165		Z65	1240636	1,240,636 (100%)	210	0.4752

## Sheet: Table6
Table6: The number of chromosome sequence bases captured (Hcov) with RAD-seq data mapping
	sdRAD														ddRAD
Samples	Chr1	Chr2	Chr3	Chr4	Chr5	Chr6	Chr7	Chr8	Chr9	Chr10	Chr11	Chr12	Chr13		Chr1	Chr2	Chr3	Chr4	Chr5	Chr6	Chr7	Chr8	Chr9	Chr10	Chr11	Chr12	Chr13
A36	191237	169615	229183	165913	114133	233149	133763	237245	218582	150868	126085	161133	113220		117475	86653	120756	119790	105789	143745	103731	153928	89986	112265	82372	93842	109036
B43	85423	81974	107083	76121	54524	105551	63102	115067	109045	70112	59750	69907	52805		76225	52633	72685	78337	72114	94579	72255	97022	59600	70338	53563	59316	77472
C42	211817	190251	261135	195614	135038	261565	154067	265621	257383	170949	137970	184643	125652		76142	57904	77844	81029	70527	87672	73327	101702	60336	70367	55026	57675	68642
C43	78859	74758	98131	69254	51191	100093	52179	99547	98139	66311	50995	65911	48451		87869	69989	101867	99614	89665	125322	89944	127592	73440	93232	68890	75379	94813
F10	61415	55531	71642	53711	33776	72580	39346	74815	75907	47964	40805	46930	35899		101162	74388	101823	100275	96478	124516	93195	138124	80652	93119	71358	86664	95610
F14	164543	148522	210028	145538	98345	202946	121876	213339	196882	137701	104715	141512	95907		125556	96115	139320	135918	126749	160501	117796	180569	105529	126101	92522	109899	121035
F15	306884	277937	394664	289541	198007	389422	219216	401353	370421	258644	201441	257297	187041		116524	87877	126253	124144	112820	152934	105918	159359	90339	112892	82121	99640	111565
F80	73642	69150	93440	65112	45299	92292	54407	94198	91980	63715	50404	62966	39499		112970	87634	121995	120417	106018	140734	101715	140386	94589	110390	83035	97784	108348
F85	249122	229202	309635	231413	155319	311364	171335	320344	298493	199318	154459	214713	142429		90057	64826	87142	97589	75357	110639	76561	111567	65872	82527	61750	72167	77159
G34	142530	141013	184102	126172	88989	182322	109690	191577	181532	122100	96228	127804	88967		88639	69599	81759	97539	88073	121395	87791	127013	70974	87730	64838	78109	86742
H83	184766	167713	229324	168852	122594	226536	127984	239147	221151	153475	116637	161601	112720		85791	69463	89447	87616	88738	108672	88220	118349	73842	84181	63964	72633	83666
I58	82162	73001	102227	71470	45954	101190	56691	110958	100016	65665	53282	72056	46399		158946	129621	174620	160372	141232	189185	147971	219770	154558	157328	114837	133195	145505
I65	70594	68764	89897	66655	43314	93319	51321	93585	86758	62316	46804	56719	40478		86759	61026	88649	90204	77516	107992	80637	119057	62897	82857	59986	71380	84896
I68	123560	112351	152465	112990	78345	151274	96083	164899	155582	111334	82709	108787	78195		110522	82898	109406	111558	105066	132001	101745	135565	91137	102181	72253	86824	91683
I75	269771	256347	340578	247542	165286	331957	197670	350341	329744	217393	177887	245207	165569		109109	85819	118070	113351	109095	140312	110773	149636	97097	111102	81847	94168	104440
I82	33264	26083	37196	24523	20012	38384	24336	38762	40977	21566	20745	24158	17676		117352	80845	122794	119784	105864	149437	101333	157549	91029	109279	80288	101473	108966
I86	175293	167151	223642	167273	113235	221846	131918	227688	214179	148492	112583	144447	100776		107094	79899	118571	117574	104607	143717	100207	138949	84605	104898	77235	95825	102973
I95	142905	127933	181741	132409	89320	173789	106501	191832	181242	118471	93106	120655	83062		99901	71433	112989	104864	104272	129302	94966	142991	82051	101415	71805	85971	98768
J10	240312	221237	296593	221509	153764	298669	171046	315953	299206	199909	161666	217082	151114		110718	89033	108396	122078	112455	141256	104382	149831	104701	113235	82725	97238	108335
J12	93780	89876	120718	88859	59216	114815	65315	125127	123083	80917	61956	81754	58591		92838	69849	100203	102025	94748	127399	91472	124289	78924	89582	64506	82216	100542
J19	69012	66711	85528	66413	46245	87349	51369	92075	88239	56383	51355	60206	46331		97291	74372	110536	107919	104698	134851	97734	139764	82216	96465	71771	81921	99281
K22	137975	127826	179005	125721	90561	169237	103142	181519	173335	114407	88785	122155	78736		102413	84677	113155	115465	105589	135856	105399	146190	91847	106830	79116	93247	105919
K89	245437	232726	306989	226716	151798	305178	177575	314880	291913	197638	158356	204463	149555		96896	77537	101616	107972	97256	122509	100688	137340	79802	95147	71051	81643	94594
L47	71135	70962	89016	64984	41921	90297	51120	91895	90243	54298	47281	63831	43237		128511	92166	133383	135367	122016	163463	116275	171191	100392	123662	89643	112346	121298
M41	174183	165970	222812	162825	112386	223976	123347	233139	212784	142543	117314	154299	103485		125725	90121	129199	125850	114186	152563	109179	154255	98224	115387	84208	102437	111850
N13	97603	92864	119067	89893	60465	128703	77200	132186	120418	81257	65182	79478	58559		91016	71216	97813	101447	91581	131282	97461	133374	79623	93871	66815	82164	95439
N17	221370	212088	280333	210114	147996	279052	158571	286802	272673	187039	145804	191813	134677		105752	81636	113126	121658	102296	127939	100481	141233	91032	105444	75444	87544	97830
N18	61362	59200	77810	57865	36354	74755	43615	79748	79458	54380	40948	54110	37944		91751	71584	93155	102071	89610	118649	93088	124557	77010	88656	66666	73308	90229
N25	72766	60533	82492	59263	43919	83570	49751	90571	86815	54255	45950	54506	41917		101055	77304	109442	101445	103385	127758	93078	145914	77002	96756	69750	84386	100831
N30	125585	111637	153356	115071	73418	157312	85928	155974	152024	98141	78721	105363	71337		106553	82002	112622	122852	106479	139494	102840	148338	90988	104260	77688	89870	106497
N42	196814	176682	245196	171387	119423	237722	137440	254499	229390	157467	123159	160225	124926		106662	82204	115708	117292	105977	144108	105030	148094	90166	105586	74788	93604	105732
N49	76861	65684	91365	65617	49804	88313	54608	98921	97081	59967	47465	60066	44957		118822	88525	130855	120294	114691	140134	114128	159916	97129	120270	79653	103451	116840
N74	113106	108692	133418	102094	73899	147017	77127	147021	141864	92999	77742	99456	70799		114853	86185	127377	118704	104180	137811	98180	148499	103624	115494	78030	96724	101040
N75	92705	81293	110879	80445	55654	115483	64874	117889	114916	72918	60847	70904	54626		98074	70498	96789	101841	83479	118337	87736	127940	75093	91780	64770	78098	92137
O12	226241	200922	261214	197326	136106	278220	150298	281847	270054	179979	139913	188092	134816		112665	89171	114591	113706	100396	136036	99820	143408	93491	104799	73963	84105	101406
O34	70358	56473	86353	55356	42024	88486	49887	84882	90743	53151	46652	53168	37961		98237	78428	93702	106751	96954	135293	99141	133060	85300	101165	73466	87067	104042
Q78	60124	58612	77560	54061	38995	78115	43396	79769	78388	50496	38565	54094	39329		90209	71782	93263	95476	94731	115194	89556	123785	74937	87415	69222	80507	88487
T74	90372	86850	116931	85798	59499	113249	64813	119410	118705	76209	56749	74630	60249		92783	68096	97989	101131	91055	116376	89318	134648	76020	87411	66777	79471	86587
U86	140647	122964	169170	124590	84656	169988	93274	174695	165747	106706	88370	117736	82039		102929	81027	109827	110853	102899	128791	100952	143301	89813	102702	73967	89903	102832
V14	48915	48674	63222	45170	30726	68312	38278	69132	64314	40114	33968	43194	33884		112140	77543	111303	115212	102209	140989	95514	144725	84661	100479	78781	91236	104701
V67	78255	70298	94874	67891	46799	95475	48299	94383	90173	60767	47603	63631	43170		104404	81979	104047	113415	106555	130964	101624	158339	92176	106395	82762	97515	104007
X84	92574	81030	113245	83312	55829	112210	62098	117708	114902	68686	55157	74406	57387		104979	83843	119542	116205	107381	146568	108047	156858	98010	107289	75854	95576	101114
X89	229497	217731	271989	206560	147404	290400	161562	290407	277385	194712	141650	198231	147985		120307	94425	133474	139865	125627	171276	126642	164438	105082	134054	94020	113023	119540
Y18	75883	63925	90952	68710	47150	89883	51971	98504	91795	62090	48799	63022	43467		129330	99039	145802	133568	129168	162816	124176	159126	107090	124249	92669	111086	119180
Z28	52292	49382	70926	51153	27964	66549	38439	71026	73945	44703	35925	46247	33004		67853	61736	88081	71321	52795	91556	65980	100321	81972	68656	60145	62598	55460
Z37	53611	43571	65149	47335	30989	66570	36760	67990	61671	41325	34392	42757	29943		110192	84643	109490	116700	103401	125809	98124	140560	82468	104349	75222	93180	105117
Z61	151490	139671	184697	133783	90716	189232	103938	194324	183890	123160	97519	125982	88904		88292	71219	89986	97646	82689	114384	85749	123906	74190	87384	66414	76435	86024
Z65	76637	64373	91601	67159	44528	92525	51110	95495	91637	60538	47268	64819	41196		169815	138992	187660	182508	144417	216787	136467	221413	159719	171014	128023	146571	156013

## Sheet: Table7
Table 7: SNP count in sdRAD-seq and ddRAD-seq datasets
	sdRAD			ddRAD			Combined SNPs
Chromosome	Raw SNPs	Biallelic	0.7missingMAF0.1	Raw SNPs	Biallelic	0.7missingMAF0.1	sdRAD+ddRAD
Chr00	1912	1888	198	6051	5941	1435	1622
chr1	6344	6285	1161	8176	8025	2164	3321
chr2	5145	5093	945	5588	5481	1578	2522
chr3	8107	8032	1276	8533	8421	2220	3496
chr4	5343	5296	981	8427	8302	2293	3274
chr5	3702	3665	559	6414	6314	1795	2354
chr6	7859	7781	1403	10080	9915	2887	4289
chr7	4114	4066	713	6414	6277	1724	2432
chr8	7547	7482	1276	9837	9677	2567	3843
chr9	7005	6940	1373	6428	6322	1573	2946
chr10	5138	5096	927	7961	7807	1970	2888
chr11	4105	4066	780	6055	5967	1590	2370
chr12	5357	5307	939	6452	6368	1852	2791
chr13	3877	3827	605	7133	7052	1956	2558

## Sheet: Table8
Table 8: SNPs called commonly from sdRAD-seq and ddRAD-seq datasets
Chromosome	Position
chr10	14805116
chr10	14805127
chr10	14805129
chr10	14805137
chr10	14805143
chr10	14805163
chr10	14805172
chr10	14805217
chr10	14805223
chr1	1177704
chr1	1177746
chr1	1177833
chr1	2091245
chr13	11092419
chr13	11092453
chr13	11092474
chr2	3116387
chr6	3960685
chr7	12182814
chr7	12182893
chr7	13443885
chr7	13443912
chr7	13443937
scaffold00491	1003
scaffold00491	1043
scaffold00491	1057
scaffold00491	1058
scaffold00491	1105
scaffold00491	1110
scaffold00491	1118
scaffold00491	951
scaffold00491	956
scaffold00491	966
scaffold00491	969

## Sheet: Table9
Table 9: The combined SNPs dataset annotations with TSTV
Sample	Ts	Tv
F14	25697	14691
N30	25427	14552
F15	25313	14440
A36	25305	14378
X89	25294	14497
N42	25236	14392
I95	25082	14412
M41	25047	14069
I75	24919	14269
K89	24836	14179
K22	24822	14291
O12	24816	14162
G34	24707	14086
Y18	24674	14013
L47	24590	13936
H83	24513	13957
X84	24506	14011
J10	24495	14124
F80	24432	13784
N75	24432	13806
I86	24374	13790
I68	24362	13948
C43	24339	13795
N17	24278	13711
T74	24253	13820
I58	24205	13778
N49	24193	13712
J19	24105	13748
J12	24056	13643
U86	24051	13669
N13	24000	13507
Z37	23961	13262
O34	23841	13486
N25	23817	13413
F85	23565	13214
I65	23376	13234
Z61	23281	12854
F10	23249	13096
V14	23036	12810
N74	22919	12773
Z65	22773	12759
Q78	22686	12723
N18	22272	12268
B43	22255	12438
C42	22184	12452
I82	21750	11873
V67	21518	11929
Z28	10801	6763

## Sheet: Table10
Table 10: The observed and expected homozygosity and heterozygosity in sesame population
INDV	O(HOM)	E(HOM)	N_SITES	F	O(HET)	E(HET)	O(HET)Prop	E(HET)Prop	Ho<He	Ho>He
A36	36520	35727.4	39683	0.20038	3163	3955.6	0.0797067	0.09968	True	False
B43	34007	31254	34693	0.80053	686	3439	0.0197734	0.0991266	True	False
C42	33071	31148.2	34636	0.55129	1565	3487.8	0.0451842	0.100699	True	False
C43	35123	34317.9	38134	0.21098	3011	3816.1	0.0789584	0.100071	True	False
F10	34825	32712.4	36345	0.58157	1520	3632.6	0.0418214	0.0999477	True	False
F14	36923	36352.3	40388	0.14141	3465	4035.7	0.0857928	0.0999232	True	False
F15	36135	35772.7	39753	0.09103	3618	3980.3	0.091012	0.100126	True	False
F80	35521	34390.2	38216	0.29557	2695	3825.8	0.0705202	0.10011	True	False
F85	34062	33109.3	36779	0.25961	2717	3669.7	0.0738737	0.099777	True	False
G34	36025	34928.3	38793	0.28377	2768	3864.7	0.0713531	0.0996236	True	False
H83	37402	34689	38470	0.71754	1068	3781	0.0277619	0.0982844	True	False
I58	36137	34206.3	37983	0.51121	1846	3776.7	0.0486007	0.0994313	True	False
I65	35885	32999	36610	0.79923	725	3611	0.0198033	0.0986343	True	False
I68	37117	34539.2	38310	0.68362	1193	3770.8	0.0311407	0.0984286	True	False
I75	38210	35293.9	39188	0.74885	978	3894.1	0.0249566	0.0993697	True	False
I82	30869	30197.3	33623	0.19608	2754	3425.7	0.0819082	0.101886	True	False
I86	34598	34351.9	38164	0.06455	3566	3812.1	0.0934388	0.0998873	True	False
I95	36401	35543.6	39494	0.21704	3093	3950.4	0.0783157	0.100025	True	False
J10	37752	34774.2	38619	0.7745	867	3844.8	0.0224501	0.0995572	True	False
J12	35295	33921.1	37699	0.36367	2404	3777.9	0.0637683	0.100212	True	False
J19	35802	34098.6	37853	0.45371	2051	3754.4	0.0541833	0.0991837	True	False
K22	38237	35259.2	39113	0.77269	876	3853.8	0.0223966	0.0985299	True	False
K89	37135	35138.3	39015	0.51505	1880	3876.7	0.0481866	0.0993643	True	False
L47	34564	34672.4	38526	-0.02813	3962	3853.6	0.10284	0.100026	False	True
M41	35251	35211.4	39116	0.01015	3865	3904.6	0.0988087	0.099821	True	False
N13	35733	33782.2	37507	0.52374	1774	3724.8	0.0472978	0.0993095	True	False
N17	35728	34205.3	37989	0.40244	2261	3783.7	0.0595172	0.0995999	True	False
N18	33585	31095.6	34540	0.72274	955	3444.4	0.0276491	0.0997221	True	False
N25	34077	33485.4	37230	0.15799	3153	3744.6	0.0846898	0.10058	True	False
N30	36957	35990.7	39979	0.24228	3022	3988.3	0.0755897	0.0997599	True	False
N42	36366	35663.6	39628	0.17717	3262	3964.4	0.0823155	0.10004	True	False
N49	35914	34127.7	37905	0.4729	1991	3777.3	0.0525261	0.0996518	True	False
N74	34783	32129.2	35692	0.74486	909	3562.8	0.0254679	0.0998207	True	False
N75	34335	34400.2	38238	-0.017	3903	3837.8	0.102071	0.100366	False	True
O12	37210	35107.3	38978	0.54324	1768	3870.7	0.0453589	0.0993047	True	False
O34	35684	33609.2	37327	0.55807	1643	3717.8	0.0440164	0.0996008	True	False
Q78	34193	31862.7	35409	0.65711	1216	3546.3	0.0343416	0.100153	True	False
T74	35129	34271.1	38073	0.22564	2944	3801.9	0.0773251	0.0998582	True	False
U86	35392	33970.7	37720	0.37908	2328	3749.3	0.0617179	0.0993982	True	False
V14	33129	32228	35846	0.24903	2717	3618	0.0757965	0.100932	True	False
V67	31866	30055.2	33447	0.53387	1581	3391.8	0.0472688	0.101408	True	False
X84	37559	34686	38517	0.74993	958	3831	0.0248721	0.0994626	True	False
X89	38279	35823.7	39791	0.61888	1512	3967.3	0.0379985	0.0997035	True	False
Y18	36385	34800.8	38687	0.40765	2302	3886.2	0.0595032	0.100452	True	False
Z28	13704	16291.7	17564	-2.03395	3860	1272.3	0.219768	0.0724379	False	True
Z37	33183	33543	37223	-0.09784	4040	3680	0.108535	0.0988636	False	True
Z61	34201	32562	36135	0.45872	1934	3573	0.0535215	0.0988792	True	False
Z65	31730	32020.3	35532	-0.08266	3802	3511.7	0.107002	0.098832	False	True

[truncated: 1 more sheets: Table11]
